# Supplementary material for: In Vitro Development of Local Antiviral Formulations with Potent Virucidal Activity Against SARS-CoV-2 and Influenza Viruses
Source: Pharmaceutics. 2025 Mar 8;17(3):349. doi: 10.3390/pharmaceutics17030349 (PMC11945346; doi:10.3390/pharmaceutics17030349)
Supplement: Supplementary file 1 [file pharmaceutics-17-00349-s001.zip]

Archive with 1 entries (1 files):
- pharmaceutics-3486651-supplementary.pdf
